# Supplementary material for: Non-homogenous intratumor ionizing radiation doses synergize with PD1 and CXCR2 blockade
Source: Nat Commun. 2024 Oct 14;15:8845. doi: 10.1038/s41467-024-53015-9 (PMC11471822; doi:10.1038/s41467-024-53015-9)
Supplement: Supplementary file 4 — Source data [file 41467_2024_53015_MOESM4_ESM.xlsx]

## Sheet: Figure 1F
Figure 1F
	0 Gy				16 Gy
Total IR	0.936	0.784	0.815	0.596	1.38	1.634	0.972	1.883
Partial IR	0.584	1.286	0.49	0.685	1.867	1.45	1.791	0.96

## Sheet: Figure 2A
Figure 2A
Post-injection day number	Ctrl																			anti-PD1																			PI16/0
11	94.3421	188.719	84.5696	126.344	159.972	43.1005	90.8928	113.866	97.39	126.38	119.695	138.406	79.6682	95.2057	151.056	121.952	99.1492	107.942		85.2629	181.312	57.409	160.862	119.931	101.949	116.75	82.2542	98.92	126.3										107.268	141.538	140.189	99.6147	88.0547	87.0258	76.58	103.46	125.75	136.44
14	176.148	197.545	140.698	150.873	215.475	34.2197	89.0715	218.854	244.06	310.9	234.84	376.151	39.6162	100.615	169.811	265.85	100.608	201.728		145.718	265.556	50.9152	225.94	290.165	161.476	37.7974	94.4201	276.59	202.4										118.58	112.031	168.751	162.254	45.4566	94.9111	120.96	132.39	267.54	185.03
16									427.19	429.64	388.59	447.695	53.5795	93.199	262.695	318.091	132.293	184.033										378.42	239.18																184.29	220.03	362.68	264.28
18	562.103	353.814	357.316	204.021	272.767	34.1598	311.22	574.583	556.396	628.602	698.816	732.601	61.0334	135.032	394.948	462.008	265.169	500.596		204.261	549.267	126.848	402.198	485.52	382.444	0	197.286	519.08	480.36										101.64	210.026	324.806	426.691	31.6006	152.832	326.4	337.949	575	508.042
19	177.377	561.365	440.931	252.661	323.337	62.3238	399.076	739.432												167.156	668.896	179.089	516.8	488.378	275.673	0	181.387												151.213	203.307	509.037	482.038	22.8986	196.942
21	544.558		446.211	494.418	438.404	158.04				1390.34		861.9	131.4	543.5	223.2	992.2	687.1	969.6		405.988	832.518	289.857		1250.29	570.95	0	268.902	1031.42	804.376										267.84	282.481	389.258	485.597	65.6423	260.406	691.953	807.484	1176.41	805.188
23			1205.93		631.69	210.861							204.4	707.9	964.5	1358	1199.2	1219		512.507		489.821			1182.48	0			1271.79										270.679	775.43			176.694	604.486	1184.97	1377.4		1264.37
25					917.707	271.618							309.1	963.2			1936.8			840.114						0	785.312		1975										428.151				250.381	750.223	1908.61
27																				802.845						0																	497.527	1025.81
28													725.5	2336.8
30													1143.5							1254.88						0
32													1542.9													0
34																										0
38																										0
39
42																										0
46																										0
49
53																										0

## Sheet: Figure 2B
Figure 2B
Post-injection day number	Ctrl																			anti-PD1																			PI16/0
11	94.3421	188.719	84.5696	126.344	159.972	43.1005	90.8928	113.866	97.39	126.38	119.695	138.406	79.6682	95.2057	151.056	121.952	99.1492	107.942		85.2629	181.312	57.409	160.862	119.931	101.949	116.75	82.2542	98.92	126.3										107.268	141.538	140.189	99.6147	88.0547	87.0258	76.58	103.46	125.75	136.44
14	176.148	197.545	140.698	150.873	215.475	34.2197	89.0715	218.854	244.06	310.9	234.84	376.151	39.6162	100.615	169.811	265.85	100.608	201.728		145.718	265.556	50.9152	225.94	290.165	161.476	37.7974	94.4201	276.59	202.4										118.58	112.031	168.751	162.254	45.4566	94.9111	120.96	132.39	267.54	185.03
18	562.103	353.814	357.316	204.021	272.767	34.1598	311.22	574.583	556.396	628.602	698.816	732.601	61.0334	135.032	394.948	462.008	265.169	500.596		204.261	549.267	126.848	402.198	485.52	382.444	0	197.286	519.08	480.36										101.64	210.026	324.806	426.691	31.6006	152.832	326.4	337.949	575	508.042
19																				167.156	668.896	179.089	516.8	488.378	275.673	0	181.387	519.08	480.36										151.213	203.307	509.037	482.038	22.8986	196.942	326.4	337.949	575	508.042
21																																							267.84	282.481	389.258	485.597	65.6423	260.406	691.953	807.484	1176.41	805.188
23
25
27
30

## Sheet: Figure 2C
Figure 2C
	Post-injection day number	Ctrl	anti-PD1	PI16/0	PI16/2	PI16/2+anti-PD1	PI16/0+anti-PD1	Total IR 16Gy	TI2	TI2 + anti-PD1
Ctrl	18	1
	19	1
	19	1
	19	1
	21	1
	21	1
	21	1
	23	1
	25	1
	30	1
anti-PD1	19		1
	21		1
	21		1
	21		1
	23		1
	23		1
	25		1
	30		1
	25		1
	60		0
PI16/0	21			1
	21			1
	21			1
	23			1
	25			1
	27			1
	27			1
	23			1
	23			1
	25			1
PI16/2	21				1
	21				1
	21				1
	25				1
	27				1
	30				1
	32				1
	25				1
	28				1
	28				1
	30				1
PI16/2+anti-PD1	27					1
	32					1
	41					1
	60					0
	60					0
	60					0
	60					0
	25					1
	28					1
	60					0
	46					1
	46					1
	53					1
	60					0
	60					0
	60					0
	60					0
PI16/0+anti-PD1	19						1
	21						1
	21						1
	23						1
	25						1
	34						1
	60						0
	25						1
	28						1
	30						1
TI16	25							1
	46							1
	50							1
	60							0
	60							0
	60							0
	60							0
	60							0
	60							0
	60							0
TI2	25								1
	25								1
	25								1
	25								1
	26								1
	26								1
	28								1
	28								1
	28								1
	28								1
TI2 + anti-PD1	25									1
	25									1
	26									1
	28									1
	28									1
	28									1
	28									1
	30									1
	30									1
	32									1

## Sheet: Figure 2D
Figure 2D
Post-injection day number	CTRL										anti-PD1										TI2										TI2 + anti-PD1										PI16/0
8	102.647	54.9005	113.087	85.1315	143.808	171.967	158.863				58.337	110.25	80.5189	51.516	172.629	150.858	130.684	85.6886	163.49		72.5654	125.56	91.8802	97.7337	165.43	129.527	85.9738	136.717	183.623		66.9307	58.8907	86.6894	120.907	143.43	120.764	197.396	154.696	89.941		93.296	67.3004	83.5537	106.093	69.8992	197.488	155.105	119.709	140.308
10	106.724	74.5668	151.895	187.821	152.388	177.367	237.446				79.0206	167.643	117.769	90.6571	252.937	312.24	185.768	265.575	181.54		79.1697	158.256	107.26	125.09	410.478	116.659	131.803	139.489	347.055		149.523	81.9764	101.457	128.956	226.687	264.727	271.533	268.345	251.216		134.793	82.0854	96.6354	157.153	102.494	364.445	155.348	149.299	255.606
14	187.87	135.497	304.962	308.941	173.284	225.075	615.852				43.1409	396.615	286.455	221.757	363.921	480.869	216.576	304.041	234.15		101.97	199.798	214.942	117.768	835.53	157.87	231.841	157.491	425.323		319.196	17.5355	134.097	108.118	304.798	354.068	345.235	288.904	390.706		199.762	91.8455	134.426	234.602	108.217	466.098	146.066	113.482	268.16
16	236.959	177.978	384.972	375.016	146.367	250.115	801.897				50.6189	614.328	362.969	265.577	597.807	406.045	253.038	464.836	409.86		107.719	183.986	309.658	96.261	1314.33	154.234	290.998	321.924	597.464		459.226	20.5528	91.5555	62.4149	234.832	378.701	362.849	251.573	606.629		153.773	94.0969	121.263	211.891	104.169	497.558	138.32	98.5661	299.132
18	271.074	308.3	464.857	281.87	136.096	310.164	1203.2				80.4946	825.531	407.811	428.489	833.374	500.402	271.463	504.277	530.059												697.325	16.3395	63.5944	43.3578	249.733	305.625	361.99	404.779	820.526		89.9689	25.9801	109.713	191.095	81.5335	486.248	161.417	143.033	357.878
23																															917.424	0	0	24.3192	228.376	339.562	420.488	370.336	1106.29		55.4033	20.4187	124.503	150.028	73.0647	332.512	72.5216	93.3545	477.314
25																															1143.21	0	0	22.657	183.577	420.399	475.424	282.274	1480.18
27
30
32
35
37
39
42
44
46
49
51
53
56
[truncated: 30 more columns]

## Sheet: Figure 2E
Figure 2E
Post-injection day number	CTRL	anti-PD1	TI2	TI2 + anti-PD1	PI16/0	PI16/0 + anti-PD1	PI16/2	PI16/2 + anti-PD1
27	1
27	1
27	1
17	1
24	1
24	1
29	1
25		1
25		1
27		1
50		1
17		1
20		1
28		1
31		1
48		1
25			1
27			1
35			1
44			1
15			1
22			1
22			1
27			1
29			1
25				1
100				0
100				0
100				0
22				1
27				1
29				1
36				1
100				0
40					1
42					1
50					1
61					1
100					0
20					1
24					1
41					1
43					1
100					0
23						1
35						1
89						1
100						0
100						0
31						1
34						1
100						0
100						0
100						0
25							1
35							1
100							0
100							0
100							0
22							1
55							1
100							0
100							0
100							0
100								0
100								0
100								0
100								0
57								1
100								0
100								0
100								0
100								0

## Sheet: Figure 3B
Figure 3B
CD8 T cells
Ctrl	TI16	TI2	PI16/0 16Gy	PI16/0 0Gy	PI16/2 16Gy	PI16/2 2Gy
1.1365	1.71819	0.153243	2.05332	1.03769	2.72863	0.697779
1.34162	0.604713	0.690823	2.04677	2.05509	2.51308	1.2102
0.521634	0.227201	0.406733	1.23403	0.745419	3.33352	2.23576
1.30281	0.739298	0.776513	1.50088	1.21675	1.24745	0.832545
1.10332	0.411044		1.49658	1.68051	5.16338	1.08471
0.593678	0.169152		0.678476	0.468559	0.768989	0.335694
NK cells
Ctrl	TI16	TI2	PI16/0 16Gy	PI16/0 0Gy	PI16/2 16Gy	PI16/2 2Gy
1.42768	0.790586	0.127712	2.1948	0.945035	4.13386	0.6035
1.28009	0.727768	0.890828	4.39862	2.85726	3.87631	2.24109
0.292407	0.311209	0.505881	1.22757	0.619685	4.40654	2.96517
3.53567	1.83903	1.67226	4.21169	1.70296	6.07845	3.04255
1.19095	1.85708		2.78853	1.93456	23,76251709*	4.51753
0.808954	0.467524		1.38252	0.611557	1.54852	0.638437
Neutrophils
Ctrl	TI16	TI2	PI16/0 16Gy	PI16/0 0Gy	PI16/2 16Gy	PI16/2 2Gy
1.13657	1.95138	0.395622	1.70343	0.907518	3.95888	1.83184
0.908122	2.42497	0.688225	5.0178	1.07264	3.65194	2.74688
0.955367	2.53541	1.22653	1.05291	0.916105	4.57661	6.09704
0.914385	2.48443	2.40223	2.99522	0.556707	4.23997	2.52008
1.1536	3.0139		9.12691	5,676318078*	4.78716	1.40095
0.93202	3.6778		3.39277	0.753826	1.97123	0.512217
*=outlier, excluded form analysis

## Sheet: Figure 3C
Figure 3C
nb_mice	Eotaxin	G-CSF	GM-CSF	IFNg	IL-1a	IL-1b	IL-4	IL-5	IL-6	IL-7	IL-10	IL-12p40	IL-12p70	IL-13	IL-15	IL-17	IP-10	KC	LIF	LIX	MCP-1	M-CSF	MIG	MIP-1a	MIP-1b	MIP-2	RANTES	TNFa	VEGF	Fractalkine	IFNb-1	IL-11	MDC	MIP-3a	TARC
CT1	0.776557	40.2154	2.07214	5.41126	52.4699	7.42527	28.8889	6.66667	34.9914	100	34.9609	60.9116	0	39.3162	27.8495	4.34783	72.5151	26.6574	84.7704	32.1287	52.7681	20.8432	91.9014	10.2036	2.7592	1.16657	5.99407	14.881	100	85.7552	9.56329	47.4985	0	18.5567	42.9936
CT2	0	12.7469	2.26401	3.78788	48.8554	3.47155	20	28	7.7187	59.9698	36.9141	52.3481	10.658	64.9573	30.2077	17.3913	19.9241	0.576192	0	26.2378	0	3.45808	25.3384	6.56831	0.746093	0	1.60237	0	24.3394	19.5548	0	0	0.824176	16.4948	48.4076
CT3	22.6081	26.0323	1.91865	3.78788	42.3494	9.73963	15.5556	16	9.09091	41.2387	30.0781	25.6906	6.58017	59.8291	23.7507	8.69565	12.9451	0	5.48712	35.8872	1.49452	0	76.271	8.80496	0	2.36255	0	3.57143	22.2925	13.2273	0.423807	13.3416	19.0934	14.433	52.5478
CT4	12.9231	11.3106	1.34305	16.0173	22.1687	1.44648	2.22222	0	33.6192	20.2417	20.5078	36.6022	0	31.6239	13.644	4.34783	3.12823	5.69815	14.5577	10.6252	18.4187	6.91615	10.0485	14.6651	8.69098	0.485456	23.8279	4.16667	29.6427	0	8.71568	32.1804	26.3736	14.433	66.5605
Irt_16Gy_1	100	30.7002	40.5602	27.2727	28.1928	27.8689	24.4444	10.6667	60.3774	11.7825	25.3906	58.5635	3.15107	7.69231	44.5255	39.1304	100	33.1868	53.3595	29.0206	54.9617	77.783	100	57.722	46.9669	6.77775	38.2196	48.8095	32.0804	26.868	21.9827	71.7109	14.011	8.24742	49.6815
Irt_16Gy_2	44.6154	41.2926	56.5234	36.9048	21.3253	5.40019	13.3333	13.3333	37.9074	14.0483	25.3906	17.2652	0	19.6581	26.7266	47.8261	12.7671	37.744	37.9619	23.3827	46.6969	44.055	21.67	72.9714	56.1654	11.6887	50.3561	54.4643	9.45292	32.6232	51.5018	40.5188	44.2308	9.27835	31.8471
Irt_16Gy_3	45.348	36.9838	56.5618	20.5628	19.5783	4.72517	100	8	57.4614	10.2719	21.0938	17.6796	4.44856	17.9487	16.0584	26.087	3.14139	32.4284	35.6103	29.0206	52.9654	60.8243	24.2768	77.1142	56.0746	12.3105	56.7656	73.8095	10.7555	42.5755	67.7907	76.3434	78.2967	8.24742	57.6433
Irt_16Gy_4	61.9341	71.4542	59.3246	59.1991	20.4217	36.5477	6.66667	13.3333	24.1852	0.755287	17.1875	11.4641	0	11.1111	20.831	30.4348	29.6059	49.6504	71.6685	41.9588	61.8883	26.1487	8.08471	77.9935	63.5624	100	40.0593	47.3214	71.0272	41.6216	34.0704	73.7492	49.7253	6.18557	26.7516
Irt_2Gy_1	45.2454	0	0	18.1818	0.481928	2.7001	0	0	0	3.92749	6.83594	3.59116	0	0	0	0	11.5584	14.2294	1.06383	6.39682	2.07607	11.8427	1.69845	21.499	18.3162	0.70857	50.2967	0.595238	2.754	6.93164	0.221117	0.741198	22.5275	6.18557	11.1465
Irt_2Gy_2	31.0769	65.8887	14.3515	53.5714	24.759	3.47155	20	4	30.7033	21.9033	14.8438	20.0276	0.278035	41.8803	22.5716	26.087	21.9087	79.3095	67.6372	22.6961	36.5423	33.586	11.2642	31.0534	23.1995	24.7053	61.2463	22.3214	59.2854	57.8696	29.5191	28.4126	44.3681	15.4639	70.7006
Irt_2Gy_3	45.4945	26.2118	12.7782	38.961	63.1325	18.8042	42.2222	41.3333	22.47	48.4894	43.5547	64.5028	33.2715	70.9402	35.991	39.1304	8.37819	10.4785	18.869	44.6332	24.3368	18.901	25.4653	23.9894	13.9002	3.18685	41.1573	21.7262	33.2341	15.4531	15.1281	1.853	7.82967	11.3402	42.9936
Irp_0Gy_1	79.2674	14.9013	2.03377	68.8312	13.494	19.6721	0	2.66667	7.54717	14.5015	27.7344	19.6133	1.39018	13.6752	25.8843	13.0435	53.353	19.6156	12.766	28.4785	27.396	14.7324	26.5039	34.9484	22.5912	1.42793	9.64392	17.5595	3.33085	25.5008	2.08218	14.7622	13.1868	18.5567	0
Irp_0Gy_2	48.7179	17.4147	5.64083	25.5411	12.4699	4.5323	8.88889	12	9.60549	26.1329	22.8516	19.6133	0	47.0085	19.5957	13.0435	34.3592	13.7671	16.8533	22.6961	31.3746	9.09522	19.2712	22.4137	12.7978	5.97748	18.7537	14.881	33.3271	8.48967	6.59665	10.315	24.0385	11.3402	20.3822
Irp_0Gy_3	13.7582	11.4901	2.45587	0	10.241	0	2.22222	6.66667	30.0172	12.3867	27.9297	16.8508	0	32.4786	22.0101	4.34783	42.1195	8.01658	30.1232	4.84279	33.0829	5.30554	25.9714	10.7288	3.62292	2.03597	33.4718	2.97619	92.687	53.9269	4.88299	11.9827	10.3022	14.433	27.707
Irp_0Gy_4	35.37	64.2729	8.59555	34.0909	60	18.8042	22.2222	40	100	38.5196	63.8672	72.3757	31.418	73.5043	61.9315	30.4348	25.6929	18.921	12.654	46.9823	36.2211	10.0426	5.8592	17.7752	12.8684	10.8252	24.9258	14.881	57.1269	0.922099	7.86807	27.1155	21.1538	17.5258	12.4204
Irp_16Gy0_1	46.2125	39.6768	29.4321	100	27.3494	22.2758	11.1111	18.6667	47.5129	12.3867	25.9766	16.0221	6.11677	16.2393	17.2375	69.5652	20.3369	67.6308	44.4009	39.2844	59.0121	66.9825	54.5599	96.6952	69.3833	25.9464	46.4688	66.6667	47.5996	48.0763	43.4126	83.8172	16.8956	10.3093	6.36943
Irp_16Gy0_2	69.1429	47.9354	50.7291	64.1775	30.7229	25.9402	26.6667	22.6667	24.0137	23.2628	22.8516	29.1436	8.80445	29.9145	34.2504	60.8696	21.4764	33.6674	44.1209	43.296	56.0933	52.5817	14.9517	71.4901	48.0961	32.657	32.908	38.0952	50.9118	41.6216	25.8522	43.2983	100	7.21649	100
Irp_16Gy0_3	44.1172	38.5996	80.66	21.9697	18.6747	6.55738	6.66667	20	23.3276	5.58912	23.2422	33.9779	0	23.9316	16.0584	30.4348	9.1353	35.257	52.0717	17.6364	65.8921	55.424	8.96325	63.712	49.4035	15.9254	38.9021	51.1905	52.754	59.4913	44.4997	65.2872	41.2088	11.3402	54.4586
Irp_16Gy0_4	32.0586	68.9408	52.9163	14.1775	23.0723	14.4648	84.4444	21.3333	34.3053	2.26586	15.4297	20.5801	5.65338	16.2393	18.4166	17.3913	13.4113	100	70.3247	41.3083	100	36.144	4.47174	64.6031	44.8496	71.1963	56.6766	47.3214	40.2493	29.4436	71.7892	57.3811	16.6209	9.27835	14.3312
Irp_2Gy_1	40.1465	13.2855	8.0967	55.5195	17.3494	6.17165	11.1111	24	4.11664	0	20.5078	32.7348	5.28267	29.9145	50.1965	8.69565	0	18.921	8.79059	12.8659	5.19293	21.2695	4.36776	0	9.58158	2.36255	100	17.2619	26.3305	1.24006	8.29187	18.7153	32.4176	7.21649	39.8089
Irp_2Gy_2	39.1795	56.553	16.462	53.2468	32.4096	3.08582	11.1111	13.3333	30.3602	25.3776	30.0781	35.9116	4.81928	37.6068	38.2931	30.4348	23.0883	28.5659	57.2228	31.0806	64.8726	36.2387	45.2205	56.0814	47.3534	6.74146	97.2404	28.5714	0	33.2591	22.8487	9.94441	39.1484	9.27835	53.5032
Irp_2Gy_3	36.1465	36.9838	15.6562	42.5325	16.0241	10.704	40	13.3333	24.6998	30.5136	24.8047	23.6188	3.61446	41.0256	31.3869	39.1304	4.28018	21.1346	43.729	10.6252	38.8298	26.8119	51.8627	45.8896	35.0765	30.0125	94.9258	26.7857	35.8951	59.1733	38.4006	24.5831	66.6209	13.4021	85.3503
Irp_2Gy_4	48.0586	32.8546	12.2794	61.5801	0	2.7001	2.22222	8	19.3825	1.20846	0	0	0	17.094	3.1443	17.3913	3.0638	24.3162	14.1097	0	21.1402	24.3013	0	54.2756	45.105	23.4142	51.5727	23.2143	18.236	40	49.0879	50.525	42.3077	4.12371	10.828
Irp_16Gy2_1	24.9963	31.0592	55.7943	64.5022	31.5663	19.4793	55.5556	34.6667	38.422	27.6435	45.3125	32.7348	18.9064	10.2564	33.6889	39.1304	36.6126	32.2052	50.6159	34.1887	39.9203	61.3453	1.44091	66.2142	50.3747	9.91997	53.2641	42.2619	38.6677	31.9873	28.0081	39.5923	50.4121	9.27835	22.293
Irp_16Gy2_2	27.5018	66.6068	100	42.6407	25.241	30.8582	31.1111	41.3333	55.4031	28.7009	42.5781	54.2818	36.9787	46.1538	59.3487	78.2609	3.99756	57.1432	47.0325	39.1037	14.9183	50.3079	30.5704	78.9318	63.1491	17.8334	40.6825	45.2381	2.00968	23.6884	20.6007	39.5306	74.8626	0	76.4331
Irp_16Gy2_3	12.9084	23.6984	51.4965	10.7143	31.5663	0.289296	71.1111	10.6667	50.9434	19.9396	34.5703	18.6464	0	17.9487	22.0101	52.1739	18.0711	61.295	66.1254	34.5139	77.8458	62.198	14.9941	82.4019	67.797	14.524	72.4629	69.9405	34.1087	100	69.3385	87.2143	59.3407	14.433	32.8025
Irp_16Gy2_4	64.1758	70.377	66.9992	50.7576	43.9759	21.5043	26.6667	40	80.1029	31.2689	45.3125	54.9724	23.4476	58.9744	55.2499	69.5652	6.93737	76.5265	100	57.7882	97.1183	100	86.9447	100	100	28.9798	84.2136	100	30.9081	80.0318	76.8933	83.1995	56.8681	4.12371	25.4777
CT5	32.7417	4.4	6.32927	52.7539	86.2768	28.6895	20	83.6207	22.4668	28.4022	50.4401	87.5177	70.4911	54.6667	73.5341	57.2917	9.09622	5.48241	19.5371	40.4705	16.4069	2.42131	100	9.27965	6.60203	2.12439	3.11628	28.0519	100	60.8122	16.3126	59.9419	70.087	100	100
CT6	22.2237	9.94286	4.09102	24.2916	73.6812	17.6975	0	51.7241	20.8729	48.5458	36.0915	48.7234	52.2258	38.6667	37.1157	50	11.8248	1.62321	26.4696	56.8962	16.7719	2.77105	27.1219	6.60542	7.17121	0	6.87579	10.3896	40.9158	31.084	9.24548	11.0321	0	35.7798	64.6409
CT7	13.0451	25.2286	10.2835	3.4384	76.8349	12.9822	32.1951	81.8966	66.5655	100	100	32.4113	87.3795	59.1667	14.0095	84.375	0.18281	14.4332	49.2013	9.92877	66.3011	50.6591	1.70506	18.8261	11.6024	1.1357	11.3402	37.4026	77.0705	82.7259	30.7729	60.9918	86.2574	57.7982	86.3457
Irt_2Gy_5	26.2738	6.11429	11.9622	15.8548	100	18.463	43.4146	45.6897	27.2486	30.1975	30.5458	35.6738	76.1358	38.1667	26.0539	93.75	0	10.1461	23.3837	10.7058	24.2669	28.8405	6.46763	22.5045	26.6898	3.02796	30.6136	12.4675	15.7566	35.848	34.0234	20.7559	21.4384	90.8257	32.281
Irt_2Gy_6	32.398	0	13.8398	0	37.9205	26.3319	8.29268	55.1724	28.3112	36.7325	57.6585	100	50.8031	34.6667	80.6339	54.1667	19.4853	23.1697	52.961	16.253	70.2666	45.2515	26.2994	39.4066	38.4249	9.66688	39.0813	49.3506	50.8502	53.7067	23.9858	18.6238	28.3555	38.5321	0
Irt_2Gy_7	26.6258	7.08571	6.85153	31.455	0	38.8855	44.878	53.4483	10.7021	14.0036	17.1655	40.5674	70.4911	25	6.02219	52.0833	0.528294	7.3472	16.2556	0	14.1805	35.0282	4.22996	12.7977	13.9187	11.3988	38.253	10.9091	10.3966	12.6034	14.3123	6.4933	5.3596	57.7982	5.20916
Irt_16Gy_5	35.7196	19.4	48.8311	55.1098	76.2041	14.9418	77.561	81.8966	62.6565	16.4093	31.338	34.0426	91.6017	0	43.1696	95.8333	61.5394	16.5668	39.7262	38.3121	98.9092	66.6398	30.5225	52.3155	61.0851	11.8359	29.7324	56.2338	18.6282	45.037	43.887	48.9905	42.831	44.0367	41.7522
Irt_16Gy_6	58.1633	100	100	12.6711	59.7286	100	19.5122	75.8621	92.9032	26.6068	64.8768	48.7234	70.4911	24.3333	100	82.2917	9.37552	100	100	100	60.7121	70.1103	6.94298	100	100	100	29.2243	86.7532	54.5648	61.2383	45.1552	64.7714	76.5002	16.5138	22.1784
Irt_16Gy_7	100	45.5143	47.5752	100	78.7271	58.4813	19.0244	73.2759	100	13.3932	64.0845	24.2553	0	26.6667	87.7655	100	100	33.714	92.6872	60.0691	87.5418	100	57.9778	86.7716	83.5485	28.2911	37.9387	100	28.9218	0	21.0454	28.2991	51.0765	55.0459	12.865
Irp_16Gy0_6	57.0452	15.6286	35.0286	44.3489	69.8968	34.1702	27.8049	86.2069	16.8121	7.93537	55.1937	48.7234	76.1358	100	69.477	44.7917	5.87762	11.4796	19.2329	9.15174	55.0607	57.8423	9.33908	42.9188	46.0908	4.15075	36.6816	47.9221	0	39.7288	33.6154	29.8336	98.3967	11.9266	48.1452
Irp_0Gy_6	26.8553	3.25714	0	35.9758	21.6934	0	6.82927	0	5.35104	17.6302	43.2218	0	24.0018	37	0	0	20.987	3.68218	0	15.4543	26.7403	14.4337	10.0019	9.55702	12.1064	1.00457	12.1479	0	20.1753	50	13.9322	14.3596	20.1557	35.7798	36.3852
Irp_16Gy0_7	30.8207	19.0286	42.8873	15.2818	37.2706	31.8126	22.439	74.1379	23.6053	13.3932	34.507	51.2057	35.2914	10.5	23.0428	45.8333	6.54267	15.6988	42.3884	44.3989	28.6517	52.4886	0.498298	41.5566	46.3632	9.67282	24.4045	49.7403	3.31944	42.9256	33.8194	18.6238	41.5941	18.3486	20.9945
Irp_0Gy_7	0	3.62857	8.33126	2.41961	34.0405	8.26699	12.1951	80.1724	0	38.4919	22.6232	70.0709	95.7779	16.8333	3.01109	7.29167	5.5722	0	7.51929	33.6067	0	0	0	0	0	8.13554	0	1.2987	19.8688	5.13403	0	0	2.01557	30.2752	22.4152
Irp_16Gy2_5	41.8649	16.3714	37.3788	19.0385	5.94419	41.2431	82.439	67.2414	37.2296	18.2047	35.2993	85.8156	100	10.5	61.3629	34.375	14.5921	23.5752	53.5369	37.8804	100	49.852	21.0365	57.6371	67.7476	8.86699	38.3382	72.2078	35.9103	30.6767	32.5972	44.5162	93.2661	11.0092	27.6243
Irp_2Gy_5	25.324	0	6.32927	14.836	37.9205	39.2529	9.7561	33.6207	2.27704	0	0	45.461	33.8687	7	5.00792	29.1667	11.9418	3.5362	17.1574	13.8571	8.33953	23.3253	1.98064	18.2141	24.2839	10.2407	29.6619	10.3896	1.77468	40.3539	33.4113	34.2917	66.514	0	33.4649
Irp_16Gy2_6	24.7119	22.0286	51.1813	28.2394	44.3616	32.6087	100	47.4138	68.1594	20.3232	29.7535	52.8369	35.2914	10.5	29.065	32.2917	26.5534	22.5729	40.7367	36.1753	87.9709	52.381	16.0328	65.3848	67.8477	22.6594	37.1046	54.4156	21.8111	41.7408	56.031	58.8758	73.4311	33.0275	52.8808
Irp_2Gy_6	61.3437	50.3143	32.4297	39.7962	41.1506	51.8065	66.3415	100	35.5218	38.4919	25	53.617	50.8031	53.5	58.3201	97.9167	22.1409	37.7211	82.8643	29.3762	92.6665	54.6543	7.38152	59.5248	59.1098	51.0472	100	62.0779	56.4281	29.7002	41.6807	42.6425	100	15.5963	51.3812
Irp_16Gy2_7	32.4098	19.9714	43.0117	7.19516	27.542	15.3399	87.8049	63.7931	56.167	28.6894	33.7148	20.2128	50.8031	23.8333	36.1014	52.0833	12.0931	24.4089	48.1039	58.256	80.6059	68.6575	16.5879	55.4696	74.9235	12.7472	34.7931	61.4286	7.08675	100	100	100	87.2194	54.1284	87.3717
Irp_2Gy_7	51.0493	16.2	11.7881	29.099	49.5031	12.9822	3.41463	39.6552	18.2163	18.2047	11.7077	3.26241	78.9353	31.3333	85.7369	41.6667	0.945945	9.72727	27.5019	21.4979	26.9509	19.1149	2.53117	12.0896	20.1786	7.17389	29.1479	10.9091	26.3783	23.2197	23.0017	9.61073	44.1594	33.945	35.9116

## Sheet: Figure 3D
Figure 3D
CCL5
Ctrl	TI16	TI2	PI16/0 0Gy	PI16/0 16Gy	PI16/2 2Gy	PI16/2 16Gy
0.934686	2.06505	2.48868	1.33437	2.35441	4.23211	2.59277
0.78064	2.49076	2.87276	1.38225	1.87874	4.13531	4.14364
0.724434	2.71559	2.1681	1.89852	2.08899	4.05412	3.2662
1.56024	2.12959	2.69997	1.59875	2.71246	2.53344	3.67838
0.82787	1.97481	2.01278	2.12543	1.27389	1.97178	2.34565
0.989875	1.95292	2.37767	1.21706	2.27427	5.00278	2.2925
1.18226	2.32844	2.34198	0.693583	1.74522	1.94963	2.19289
CCL4
Ctrl	TI16	TI2	PI16/0 0Gy	PI16/0 16Gy	PI16/2 2Gy	PI16/2 16Gy
0.977136	4.46418	2.20425	3.19199	6.23235	1.51528	4.73298
0.818344	5.18974	2.58944	1.76897	4.55325	4.49466	11.0587
0.759494	5.18258	1.85592	1.04526	4.65637	3.52628	6.10723
1.44503	5.77321	1.78514	1.77454	4.29717	4.31732	8.64736
0.924501	3.14016	1.74141	2.67793	1.86768	1.64357	3.41111
0.947647	4.72271	2.21864	1.14835	2.53039	3.05983	3.41518
1.12785	4.05368	1.22205	0.656016	2.54147	1.47662	3.70293
CXCL1
Ctrl	TI16	TI2	PI16/0 0Gy	PI16/0 16Gy	PI16/2 2Gy	PI16/2 16Gy
1.70019	1.94833	1.22789	1.79938	3.25731	1.40618	1.91103
0.709019	2.12152	3.70114	1.21032	1.96659	1.77272	5.50701
0.687121	1.91951	1.08534	0.991778	2.027	1.49031	3.01653
0.90367	2.574	1.34836	1.40618	4.48745	1.61122	3.59538
0.941739	1.32224	1.10183	1.62211	0.99533	0.87493	1.56281
0.809263	4.18627	1.54889	0.879941	1.1476	2.0484	1.52841
1.24899	1.91085	1.00575	0.753542	1.29244	1.08745	1.59143
CXCL2
Ctrl	TI16	TI2	PI16/0 0Gy	PI16/0 16Gy	PI16/2 2Gy	PI16/2 16Gy
1.0572	1.03096	0.695356	1.03621	0.957317	0.733666	1.02572
1.25689	1.7809	0.762792	0.753083	0.676463	0.92233	1.00499
0.685909	1.29546	0.565206	0.97376	1.10496	0.826555	1.27342
1.04296	2.52258	0.922192	1.39661	7.57718	1.35833	3.35116
0.735348	3.81755	7.24991	2.31156	9.3467	2.51301	10.4754
1.35833	3.98151	1.57569	1.27222	4.93473	8.64936	4.56518
0.863359			3.58985		6.90946	8.37705

## Sheet: Figure 4C 
Figure 4C
	Ctrl	TI2	TI16	PI16/0 16Gy	PI16/0 0Gy	PI16/2 2Gy	PI16/2 16Gy
Monocytes & Macrophages	10957	11246	10636	8358	9645	8309	7657
Neutrophils	781	1770	2722	5242	1691	3466	5543
Lymphoid cells	2068	1026	985	782	2571	1593	776
DCs	1186	971	673	636	1041	1637	1041
Others	74	53	50	48	118	61	49

[truncated: 29 more sheets: Figure 5C, Figure 5D, Figure 5E, Figure 6A, Figure 6B, Figure 6C, Figure 7C, Figure 7D, Figure 7E, Figure 8A, Figure 8B, Figure 8C, Figure 8D, Supp. Figure 1B, Supp. Figure 1C, Supp. Figure 1D, Supp. Figure 1E, Supp. Figure 2B, Supp. Figure 2C, Supp. Figure 3C …]
